# Supplementary material for: Her2 Expression in Circulating Tumor Cells Is Associated with Poor Outcomes in Patients with Metastatic Castration-Resistant Prostate Cancer
Source: Cancers (Basel). 2021 Nov 29;13(23):6014. doi: 10.3390/cancers13236014 (PMC8656805; doi:10.3390/cancers13236014)
Supplement: Supplementary file 1 [file cancers-13-06014-s001.zip]

Archive with 1 entries (1 files):
- cancers-1442402-supplementary.pdf
